# Supplementary material for: Availability and Quality of Size Estimations of Female Sex Workers, Men Who Have Sex with Men, People Who Inject Drugs and Transgender Women in Low- and Middle-Income Countries
Source: PLoS One. 2016 May 10;11(5):e0155150. doi: 10.1371/journal.pone.0155150 (PMC4862645; doi:10.1371/journal.pone.0155150)
Supplement: S1 Table — (XLS) [file pone.0155150.s001.xls]

## Sheet: Sheet1
S1 Table. Categorization of availability and quality by key population groups
Countries	Availability and quality categorization	Groups covered
Afghanistan	Nationally inadequate but locally adequate in selected sites	FSW MSM PWID
Albania	Undocumented or untimely	PWID
Algeria	no data
Angola	Undocumented or untimely	MSM
Argentina	Documented estimates but inadequate methods	FSW MSM PWID TG
Armenia	nationally adequate	FSW MSM PWID
Azerbaijan	nationally adequate	FSW MSM PWID
Bangladesh	nationally adequate	FSW MSM PWID TG
Belarus	Undocumented or untimely	FSW MSM PWID
Belize	Nationally inadequate but locally adequate in selected sites	FSW MSM
Benin	nationally adequate	FSW MSM
Bhutan	Undocumented or untimely	MSM
Bolivia	Nationally inadequate but locally adequate in selected sites	FSW MSM TG
Bosnia and Herzegovina	nationally adequate	FSW MSM PWID
Botswana	Nationally inadequate but locally adequate in selected sites	FSW MSM
Brazil	Undocumented or untimely	FSW MSM PWID
Bulguria	Documented estimates but inadequate methods	FSW MSM PWID
Burkina Faso	Nationally inadequate but locally adequate in selected sites	FSW MSM
Burundi	nationally adequate	FSW MSM
Cabo Verde	nationally adequate	FSW MSM PWID
Cambodia	nationally adequate	FSW MSM PWID TG
Cameroon	nationally adequate	FSW MSM
Central Africa Republic	no data
Chad	no data
Chile	no data
China	Nationally inadequate but locally adequate in selected sites	FSW MSM PWID
Colombia	Undocumented or untimely	MSM
Comoros	no data
Congo (Republic of)	no data
Congo (DR)	Nationally inadequate but locally adequate in selected sites	FSW MSM
Costa Rica	Nationally inadequate but locally adequate in selected sites	FSW MSM TG
Cote d'Ivoire	Nationally inadequate but locally adequate in selected sites	FSW MSM
Croatia	Undocumented or untimely	MSM
Cuba	Documented estimates but inadequate methods	FSW MSM TG
Djibouti	no data
Dominica	Undocumented or untimely	MSM PWID
Dominican Republic	nationally adequate	FSW MSM TG
Ecuador	Nationally inadequate but locally adequate in selected sites	MSM TG
Egypt	no data
El Salvador	Nationally inadequate but locally adequate in selected sites	FSW MSM TG
Equatorial Guinea	no data
Eritrea	Undocumented or untimely	FSW
Estonia	Nationally inadequate but locally adequate in selected sites	MSM PWID
Ethiopia	Nationally inadequate but locally adequate in selected sites	FSW
Fiji	Undocumented or untimely	FSW TG
Gabon	Undocumented or untimely	FSW
Gambia	Undocumented or untimely	FSW MSM
Georgia	nationally adequate	FSW MSM
Ghana	nationally adequate	FSW MSM
Grenada	no data
Guatemala	Nationally inadequate but locally adequate in selected sites	FSW MSM
Guinea	Nationally inadequate but locally adequate in selected sites	FSW MSM
Guinea Bissau	no data
Guyana	nationally adequate	FSW MSM TG
Haiti	Undocumented or untimely	FSW MSM
Honduras	Nationally inadequate but locally adequate in selected sites	FSW MSM
India	nationally adequate	FSW MSM PWID TG
Indonesia	nationally adequate	FSW MSM PWID TG
Iran	Nationally inadequate but locally adequate in selected sites	MSM PWID
Iraq	no data
Jamaica	Nationally inadequate but locally adequate in selected sites	FSW MSM
Jordan	no data
Kazakhstan	nationally adequate	FSW MSM PWID
Kenya	nationally adequate	FSW MSM PWID
Kiribati	no data
Korea (DPR)	no data
Kosovo	no data
Kyrgyzstan	nationally adequate	FSW MSM PWID
Laos	Undocumented or untimely	FSW MSM PWID
Lebanon	no data
Lesotho	no data
Liberia	Nationally inadequate but locally adequate in selected sites	FSW MSM PWID
Lithuania	Undocumented or untimely	PWID
Macedonia	no data
Madagascar	nationally adequate	FSW MSM PWID
Malawi	nationally adequate	FSW MSM
Malaysia	Documented estimates but inadequate methods	FSW MSM PWID
Maldives	no data
Mali	no data
Marshall Islands	no data
Mauritania	no data
Mauritius	nationally adequate	FSW MSM PWID TG
Mexico	Documented estimates but inadequate methods	FSW MSM PWID
Micronesia	no data
Moldova (republic)	nationally adequate	FSW MSM PWID
Mongolia	nationally adequate	FSW MSM PWID
Montenegro	no data
Morocco	nationally adequate	FSW MSM PWID
Mozambique	Nationally inadequate but locally adequate in selected sites	FSW MSM
Myanmar	Nationally inadequate but locally adequate in selected sites	FSW MSM PWID
Namibia	no data
Nepal	nationally adequate	FSW MSM PWID
Nicaragua	Nationally inadequate but locally adequate in selected sites	FSW MSM TG
Niger	Undocumented or untimely	FSW MSM
Nigeria	nationally adequate	FSW MSM PWID
Pakistan	Nationally inadequate but locally adequate in selected sites	FSW MSM PWID TG
Palestine (West Bank and Gaza)	no data
Panama	Nationally inadequate but locally adequate in selected sites	FSW MSM TG
Papua New Guinea	no data
Paraguay	nationally adequate	FSW MSM PWID TG
Peru	Documented estimates but inadequate methods	FSW MSM
Philippines	Documented estimates but inadequate methods	FSW MSM PWID
Romania	Nationally inadequate but locally adequate in selected sites	MSM PWID
Russia Federation	Undocumented or untimely	FSW MSM PWID
Rwanda	Nationally inadequate but locally adequate in selected sites	FSW MSM PWID
Samoa	no data
Sao Tome and Principe	Undocumented or untimely	FSW
Senegal	Nationally inadequate but locally adequate in selected sites	FSW MSM PWID
Serbia	Nationally inadequate but locally adequate in selected sites	FSW MSM PWID
Seychelle	nationally adequate	MSM PWID
Sierra Leone	nationally adequate	FSW MSM PWID
Solomon Islands	no data
Somalia (FSW IBBS 2015)	no data
South Africa	Undocumented or untimely	FSW
South Sudan	Undocumented or untimely	FSW
Sri Lanka	nationally adequate	FSW MSM PWID
St Lucia	no data
St Vincent & Grenadines	no data
Sudan	nationally adequate	FSW MSM
Suriname	Nationally inadequate but locally adequate in selected sites	FSW MSM
Swaziland	no data
Syria	no data
Tajikistan	Undocumented or untimely	FSW MSM PWID
Tanzania	nationally adequate	FSW MSM PWID
Thailand	nationally adequate	FSW MSM PWID
Timor Leste	nationally adequate	FSW MSM PWID
Togo	nationally adequate	FSW MSM
Tonga	no data
Tunisia	Undocumented or untimely	FSW MSM PWID
Turkmenistan	no data
Tuvalu	no data
Uganda	no data
Ukraine	nationally adequate	FSW MSM PWID
Uruguay	Undocumented or untimely	FSW MSM PWID
Uzbekistan	Nationally inadequate but locally adequate in selected sites	FSW PWID
Vanuatu	Undocumented or untimely	FSW MSM
Viet Nam	nationally adequate	FSW MSM PWID
Yemen	nationally adequate	FSW MSM
Zambia	no data
Zimbabwe	no data
